# Supplementary material for: DLP 4D Printing of Programmable Molecularly‐Engineered Liquid Crystal Elastomer Actuators
Source: Adv Sci (Weinh). 2026 Jan 7;13(14):e17605. doi: 10.1002/advs.202517605 (PMC12970219; doi:10.1002/advs.202517605)
Supplement: Supplementary file 2 — Supporting File 2: advs73575‐sup‐0002‐Videos.zip [file ADVS-13-e17605-s001.zip]

Archive with 13 entries (13 files):
- Video S11.mp4
- Video S12.mp4
- Video S13.mp4
- Video S1.mp4
- Video S2.mp4
- Video S3.mp4
- Video S4.mp4
- Video S5.mp4
- Video S6.mp4
- Video S7.mp4
- Video S8.mp4
- Video S9.mp4
- Video S10.mp4
